# Supplementary material for: The interleukin-4/PPARγ signaling axis promotes oligodendrocyte differentiation and remyelination after brain injury
Source: PLoS Biol. 2019 Jun 21;17(6):e3000330. doi: 10.1371/journal.pbio.3000330 (PMC6608986; doi:10.1371/journal.pbio.3000330)
Supplement: S1 Table — DEG, differentially expressed gene; IL-4, interleukin-4. (XLSX) [file pbio.3000330.s011.xlsx]

## Sheet: up
Table S1. Differentially Expressed Genes (DEGs) upregulated in oligodendrocyte progenitor cells by IL-4 treatment.
Gene ID	Gene Symbol	Fold Change	P Value	FDR
TC0100005465.rn.2	E2f8	2	6.38e-06	0.0004
TC1000000680.rn.2	Olr1439	2	4.73e-05	0.0011
TC1000000698.rn.2	Olr1439; LOC100911479	2	4.73e-05	0.0011
TC1000000699.rn.2	Olr1439	2	4.73e-05	0.0011
TC1000003198.rn.2	Olr1468	2	0.0047	0.0208
TSUnmapped00000036.rn.2	Hmgb3	2	0.0096	0.0348
TC0800000103.rn.2	Sesn3	2.01	2.55e-06	0.0002
TC1000003888.rn.2	Gfap	2.01	3.04e-06	0.0002
TC0100006906.rn.2	Syce1	2.01	5.94e-06	0.0003
TC0200001444.rn.2	Pdgfc	2.01	1.76e-05	0.0006
TC0300001406.rn.2	Olr792	2.01	4.89e-05	0.0011
TC0X00001947.rn.2	Il2rg	2.01	0.0001	0.0018
TC0X00000603.rn.2	Kif4a	2.01	0.0007	0.0056
TC1700001381.rn.2	Syk	2.01	0.002	0.0117
TC0200003382.rn.2	Ect2	2.01	0.0031	0.0158
TC1900001746.rn.2	Slc12a4	2.01	0.0036	0.0172
TC1600001835.rn.2	Eif4ebp1	2.01	0.0043	0.0197
TC1600000269.rn.2	Insl3	2.02	2.1e-06	0.0002
TC0800002233.rn.2	LOC100362078	2.02	4.51e-06	0.0003
TC1800000512.rn.2	Sncaip	2.02	5.47e-05	0.0012
TC1000004324.rn.2	LOC102553917	2.02	7.99e-05	0.0015
TC0700003855.rn.2	Rnd1	2.02	9.18e-05	0.0016
TC0500001057.rn.2	Ror1	2.02	0.0002	0.0023
TC1700000382.rn.2	Nedd9	2.03	3.26e-06	0.0003
TC0300004925.rn.2	Aurka	2.03	3.63e-05	0.0009
TC0900002265.rn.2	Tuba4a	2.03	5.37e-05	0.0011
TC1600001397.rn.2	Lrrc25	2.03	0.0001	0.0021
TC0400003787.rn.2	Dyrk4	2.03	0.0002	0.0024
TC1700001140.rn.2	RGD1562205	2.03	0.0002	0.0025
TC1200000934.rn.2	Cd209e	2.03	0.0002	0.0029
TC1000004141.rn.2	Trim65	2.03	0.0003	0.0031
TC0100002530.rn.2	Plk1	2.03	0.003	0.0153
TC0300003592.rn.2	Olr678	2.03	0.0058	0.0244
TC1000001203.rn.2	Adap2	2.03	0.0098	0.0353
TC0900000162.rn.2	Tspo2	2.04	1.99e-06	0.0002
TC1500001588.rn.2	Sall2	2.04	9.88e-06	0.0004
TC0900000541.rn.2	IL18RAP; Il18rap	2.04	5.25e-05	0.0011
TSUnmapped00000030.rn.2	Grcc10	2.04	7.84e-05	0.0014
TC0300001005.rn.2	Olr464	2.04	8.74e-05	0.0016
TC1700001398.rn.2	Cks2	2.04	0.0014	0.0092
TC0100007078.rn.2	Lrfn4	2.05	6.91e-06	0.0004
TC1000000821.rn.2	Cdrt4	2.05	2.46e-05	0.0007
TC0500002357.rn.2	Decr1	2.05	0.0004	0.004
TC0800002004.rn.2	Olr1139	2.05	0.0004	0.0041
TC0800002019.rn.2	Olr1139	2.05	0.0004	0.0041
TC1300001952.rn.2	Slamf8	2.05	0.001	0.0073
TC0300003589.rn.2	Olr675; LOC100912370	2.05	0.004	0.0188
TC0100004141.rn.2	Arhgap18	2.05	0.0042	0.0194
TC1400001713.rn.2	Gabrb1	2.05	0.0072	0.0284
TC0700000255.rn.2	Syde1	2.06	2.34e-06	0.0002
TC0100006303.rn.2	Olr229	2.06	1.21e-05	0.0005
TC0100006318.rn.2	Olr229; LOC100911839	2.06	1.21e-05	0.0005
TC0100007289.rn.2	Ms4a6a	2.06	3.01e-05	0.0008
TC0100003266.rn.2	Lpxn	2.06	7.24e-05	0.0014
TC1100001039.rn.2	Cebpd	2.06	0.0016	0.0099
TC0100006237.rn.2	Hbg1	2.07	1.74e-05	0.0006
TC0500002376.rn.2	Maged2	2.07	0.0002	0.0025
TC1500001786.rn.2	Ska3	2.08	1.73e-05	0.0006
TC0400001630.rn.2	Olr824	2.08	7.17e-05	0.0014
TC0400003896.rn.2	Tas2r105	2.08	0.0001	0.0021
TC1300001271.rn.2	Steap3	2.08	0.0003	0.003
TC1600001483.rn.2	LOC100910027; LOC100910061	2.08	0.013	0.0432
TC0200003422.rn.2	Gpr160	2.09	5.46e-07	8.73e-05
TC0400001646.rn.2	Cxcl12	2.09	2.65e-06	0.0002
TC1900000700.rn.2	Cdh13	2.09	1.72e-05	0.0006
TC1700001806.rn.2	LOC102551184	2.09	0.0001	0.0018
TC0400003307.rn.2	Mcm2	2.09	0.0001	0.002
TC1800001652.rn.2	Poli	2.09	0.0003	0.0037
TC0100007647.rn.2	Myof	2.1	2.69e-06	0.0002
TC0200003233.rn.2	LOC100910566	2.1	3.72e-06	0.0003
TC0200003698.rn.2	Sertm1	2.1	1.12e-05	0.0005
TC0100002044.rn.2	Prcp	2.1	1.31e-05	0.0005
TC0300001490.rn.2	Knstrn	2.1	1.56e-05	0.0006
TC1000003791.rn.2	Hap1	2.1	1.71e-05	0.0006
TC0600002903.rn.2	Zdhhc22	2.1	2.09e-05	0.0007
TC0100004227.rn.2	LOC102547713	2.1	0.0052	0.0225
TC0200001745.rn.2	Mtmr11	2.1	0.0065	0.0266
TC0300003491.rn.2	Olr514	2.11	2.77e-05	0.0008
TC0200000452.rn.2	Hcn1	2.11	0.0008	0.0061
TC1700000159.rn.2	Dbn1	2.11	0.0013	0.0089
TC1200000023.rn.2	Rfc3	2.11	0.0019	0.0114
TC0300000309.rn.2	Dab2ip	2.12	1.01e-06	0.0001
TC0X00000410.rn.2	Sat1	2.12	8.38e-06	0.0004
TC1500001577.rn.2	Ndrg2	2.12	9.8e-06	0.0004
TC2000001007.rn.2	RT1-CE15	2.12	1.38e-05	0.0005
TC0300001066.rn.2	Olr606	2.12	2.42e-05	0.0007
TC0400000422.rn.2	Tes	2.12	0.0002	0.0027
TC0200002821.rn.2	LOC102549756	2.12	0.0006	0.005
TC0600003012.rn.2	Efcab11	2.13	5.84e-07	9.02e-05
TC1000004367.rn.2	Wnk4	2.13	9.6e-07	0.0001
TC0900001169.rn.2	Agxt	2.13	9.62e-06	0.0004
TC0700000101.rn.2	Olr1012	2.13	0.0025	0.0134
TC0300000259.rn.2	Fam102a	2.13	0.0031	0.0157
TC0800000291.rn.2	Ncapd3	2.14	5.97e-06	0.0003
TC0600000420.rn.2	Rdh14	2.14	7.85e-06	0.0004
TC0700003829.rn.2	Racgap1	2.14	9.32e-06	0.0004
TC1400000231.rn.2	LOC100363333	2.14	2.71e-05	0.0008
TC0100007267.rn.2	Zp1	2.14	4.8e-05	0.0011
TC0700003887.rn.2	Racgap1	2.14	5.08e-05	0.0011
TC1000003144.rn.2	Scimp	2.14	0.0001	0.0017
TC0100001904.rn.2	Mex3b	2.14	0.0011	0.0078
TC1800000584.rn.2	Slc27a6	2.14	0.0027	0.0144
TC1100002054.rn.2	Tm4sf19	2.14	0.005	0.022
TC0500001521.rn.2	Rnf19b	2.15	5.73e-07	8.98e-05
TC1400001711.rn.2	Atp10d	2.15	9.02e-07	0.0001
TC1100000316.rn.2	Chaf1b	2.15	2.17e-05	0.0007
TC1400001898.rn.2	Sod3	2.15	2.2e-05	0.0007
TC1500000904.rn.2	Kbtbd7; Kbtbd6	2.15	3.43e-05	0.0009
TC1900000994.rn.2	Ccl22	2.15	5.34e-05	0.0011
TC1000000806.rn.2	Trpv2	2.15	5.74e-05	0.0012
TC0600003028.rn.2	Ccdc88c	2.15	9.07e-05	0.0016
TC1300002185.rn.2	Cenpf	2.15	0.0002	0.0023
TC0100002693.rn.2	Inpp5f	2.16	1.15e-05	0.0005
TC0200004471.rn.2	Celsr2	2.16	1.18e-05	0.0005
TC1700000145.rn.2	Tifab	2.16	2.31e-05	0.0007
TC0X00000301.rn.2	Glra2	2.16	2.43e-05	0.0007
TC0300004117.rn.2	Bub1	2.16	0.002	0.0116
TC0100003914.rn.2	Nanos1	2.17	2.51e-06	0.0002
TC0500002474.rn.2	Pm20d2	2.17	3.96e-06	0.0003
TC1200001331.rn.2	Rasa4	2.17	1.14e-05	0.0005
TC1000000635.rn.2	Gria1	2.17	4.75e-05	0.0011
TC0400002734.rn.2	Dennd2a	2.17	0.0002	0.0021
TC0100000804.rn.2	Peg3	2.17	0.0003	0.0033
TC0100006556.rn.2	Gga2	2.18	1.25e-05	0.0005
TC0200004913.rn.2	St6galnac5	2.18	1.48e-05	0.0005
TC1700000642.rn.2	Hist1h4b; LOC102548682	2.18	2.32e-05	0.0007
TC0500003033.rn.2	Cer1	2.18	0.0003	0.0032
TC0200003830.rn.2	Lxn	2.19	9.68e-07	0.0001
TC0800002176.rn.2	St14	2.19	1.2e-05	0.0005
TC1300000002.rn.2	Cntnap5a	2.19	1.76e-05	0.0006
TC0600002109.rn.2	Rhob	2.19	0.0001	0.0017
TC1000000587.rn.2	Sept8	2.19	0.0004	0.0043
TC0300005098.rn.2	Ldlrad3; LOC100909436	2.19	0.0015	0.0096
TC0100006875.rn.2	Stk32c	2.2	8.11e-07	0.0001
TC0200002204.rn.2	Etnppl	2.2	1.43e-06	0.0002
TC1900001099.rn.2	Adcy7	2.2	3.83e-06	0.0003
TC0100007274.rn.2	Ms4a8	2.2	4.76e-06	0.0003
TC1500000072.rn.2	LOC102550466	2.2	8.69e-06	0.0004
TC0X00001633.rn.2	Piga	2.2	3.84e-05	0.001
TC0200003929.rn.2	Gucy1b3	2.2	0.0002	0.0023
TC1500000062.rn.2	LOC102546495	2.2	0.0006	0.0053
TC1200001602.rn.2	Hvcn1	2.2	0.0017	0.0102
TC0100004502.rn.2	Prr18	2.2	0.0063	0.026
TC0100001509.rn.2	Dbp	2.21	2.64e-05	0.0008
TC0100007149.rn.2	Capn1	2.21	0.0003	0.0032
TC1500002296.rn.2	Ednrb	2.21	0.0003	0.0032
TC1900001366.rn.2	Dpep2	2.21	0.0004	0.0037
TC0300001542.rn.2	LOC100911267	2.21	0.0007	0.006
TC0500001812.rn.2	Rsg1	2.21	0.0033	0.0163
TC1600000312.rn.2	Ncan	2.22	7.51e-07	0.0001
TC0500003068.rn.2	Plin2	2.22	9.57e-05	0.0016
TC0400003888.rn.2	Klra1	2.22	0.0002	0.0022
TC0400004146.rn.2	A2m; LOC100911545	2.22	0.0093	0.0342
TSUnmapped00000152.rn.2	LOC310926	2.23	1.01e-06	0.0001
TC0100001122.rn.2	Sertad1	2.23	6.31e-06	0.0004
TC0200002012.rn.2	Vav3	2.23	8.6e-06	0.0004
TC0300002993.rn.2	Rabgap1	2.23	1.03e-05	0.0005
TC0200003536.rn.2	Nudt6	2.23	1.79e-05	0.0006
TC0100000323.rn.2	Zfp72; LOC100911237	2.23	0.0002	0.0027
TC0100005335.rn.2	Klk1c6	2.24	1.3e-05	0.0005
TC0400003626.rn.2	Ret	2.24	1.73e-05	0.0006
TC1400000011.rn.2	Vom2r71	2.24	2.44e-05	0.0007
TC0500002843.rn.2	LOC686050	2.24	5.1e-05	0.0011
TC0900001823.rn.2	Sema4c	2.24	0.0002	0.0023
TC0800002449.rn.2	Tagln	2.24	0.0035	0.0169
TC1200001428.rn.2	Caln1	2.25	1.28e-06	0.0001
TC0500000651.rn.2	Olr844	2.25	2.58e-05	0.0008
TC1000002469.rn.2	Nsg2	2.25	0.0003	0.0033
TC0100002773.rn.2	LOC100909609	2.25	0.0004	0.0039
TC1600001051.rn.2	Efnb2	2.25	0.0004	0.0043
TC0500001392.rn.2	Ppt1	2.26	9.35e-05	0.0016
TC0500002605.rn.2	Tmsb4x	2.27	3.59e-06	0.0003
TC1000001412.rn.2	Ca10; Car10	2.27	3.84e-06	0.0003
TC0800001158.rn.2	Gsta4	2.27	4.25e-05	0.001
TC0900000628.rn.2	Myo1b	2.27	0.0001	0.0019
TC1100001286.rn.2	Mis18a	2.27	0.0002	0.0029
TC0300004738.rn.2	Matn4	2.27	0.0054	0.0232
TC1500001936.rn.2	LOC102549615	2.28	8.12e-06	0.0004
TC1300000712.rn.2	LOC102553986	2.28	2.15e-05	0.0007
TC0800001041.rn.2	Myo1e	2.28	0.0009	0.0069
TC0700002295.rn.2	Angptl4	2.28	0.0024	0.0133
TC0600001215.rn.2	Vash1	2.29	1.85e-05	0.0006
TC1500001935.rn.2	Extl3	2.29	3.11e-05	0.0008
TC0300004680.rn.2	Ptprt; LOC680897	2.29	0.0001	0.0017
TC1700000676.rn.2	LOC100910554	2.29	0.0001	0.002
TC0200000731.rn.2	Sema5a	2.29	0.0003	0.003
TC1500001302.rn.2	LOC102547212	2.29	0.0003	0.0035
TC1000003889.rn.2	Kif18b	2.3	4.63e-05	0.0011
TC1700001500.rn.2	Mylip	2.3	0.0115	0.0395
TC0100002485.rn.2	Exnef	2.31	0.0001	0.0017
TC0300001029.rn.2	Olr554	2.31	0.0001	0.0019
TCUn_KL568418v100000004.rn.2	LOC100910486	2.31	0.0002	0.0022
TC0300001398.rn.2	Olr772	2.31	0.0002	0.0029
TC0100002262.rn.2	Olr161; LOC100910670	2.31	0.0002	0.003
TC0900002523.rn.2	St8sia4	2.32	5.65e-05	0.0012
TC1500001296.rn.2	LOC102546376	2.33	4.11e-06	0.0003
TC0400002321.rn.2	Abcb1b	2.33	4.28e-06	0.0003
TC0300002160.rn.2	Tgif2	2.33	0.0002	0.0028
TC0100005596.rn.2	LOC102554921	2.33	0.0019	0.0112
TC0X00001958.rn.2	Rgag4	2.33	0.0045	0.0202
TC1000003026.rn.2	Shisa6	2.34	5.41e-07	8.72e-05
TC0400003948.rn.2	Grin2b	2.34	3.36e-06	0.0003
TC1700000874.rn.2	Anlnl1	2.34	1.08e-05	0.0005
TC1600001909.rn.2	Plat	2.34	7.48e-05	0.0014
TC1800001549.rn.2	Spink13	2.34	0.0002	0.0022
TC0700002529.rn.2	Plxnc1; ENSRNOG00000007970	2.34	0.0011	0.0077
TC1900000087.rn.2	Cfap20	2.35	3.97e-07	7.36e-05
TC0500003076.rn.2	Slc24a2	2.35	5.71e-06	0.0003
TC1300000567.rn.2	Tp53i3	2.35	1.19e-05	0.0005
TC0200002319.rn.2	Gbp2	2.35	0.0001	0.0018
TC0300005099.rn.2	Ldlrad3	2.35	0.0008	0.0061
TC1700000646.rn.2	Hist1h1d	2.36	1.12e-05	0.0005
TC0200004453.rn.2	Gstm2	2.36	0.0001	0.0021
TC0500002223.rn.2	Xkr4	2.36	0.0077	0.03
TCX_KL568122v1_random00000001.rn.2	Bex4	2.37	1.61e-05	0.0006
TC0100000579.rn.2	RGD1561667	2.37	0.0007	0.0055
TC0300001299.rn.2	Lmo2	2.38	1.04e-06	0.0001
TC0200002368.rn.2	Mcoln2	2.38	1.61e-05	0.0006
TC0700003813.rn.2	Amigo2	2.38	1.73e-05	0.0006
TC1500001489.rn.2	Dlgap5	2.38	9.44e-05	0.0016
TC0200002165.rn.2	Zgrf1; RGD1305834	2.38	0.0001	0.0019
TC2000001109.rn.2	Aif1	2.38	0.0015	0.0094
TC1700002242.rn.2	Fam171a1; ENSRNOG00000016534	2.39	1.83e-07	4.5e-05
TC0500000644.rn.2	Olr848	2.39	0.0001	0.0018
TC0600000246.rn.2	Lbh	2.39	0.0139	0.0454
TC1200001174.rn.2	Lfng	2.4	2.42e-06	0.0002
TC1600001830.rn.2	Chrnb3	2.41	1.99e-05	0.0006
TC1400000781.rn.2	Evc	2.41	2.14e-05	0.0007
TC1700001834.rn.2	Hist1h2ak	2.41	0.0001	0.0021
TC0X00001691.rn.2	Sh3kbp1	2.41	0.0003	0.0036
TC0400001135.rn.2	LOC100359493	2.41	0.0007	0.0055
TC0200004389.rn.2	Cttnbp2nl	2.41	0.001	0.0071
TC0100003216.rn.2	Ms4a6bl	2.41	0.0137	0.0449
TC0500000376.rn.2	Bach2	2.42	2.08e-07	4.69e-05
TC0100005123.rn.2	Kcnk6	2.42	6.81e-06	0.0004
TC1100000270.rn.2	Slc5a3	2.42	0.0001	0.0017
TC0X00000083.rn.2	Bcor	2.42	0.0002	0.0027
TC1100001723.rn.2	Itgb5	2.42	0.0003	0.003
TC1600000881.rn.2	Ckap2	2.42	0.0004	0.0042
TC1000003522.rn.2	Scpep1	2.42	0.0005	0.0046
TC0200003867.rn.2	Slitrk3	2.43	3.69e-06	0.0003
TC0100002207.rn.2	Olr74	2.43	6.71e-05	0.0013
TC0500000017.rn.2	LOC100361317	2.45	4.36e-06	0.0003
TC0400003098.rn.2	Tmsb10	2.46	1.38e-06	0.0002
TC1400000656.rn.2	Ppargc1a	2.46	6.46e-06	0.0004
TC1700000648.rn.2	LOC684819	2.46	3.11e-05	0.0008
TC1200000070.rn.2	LOC102554944	2.46	0.0002	0.0026
TC0100003231.rn.2	Ms4a6b	2.46	0.0032	0.0159
TC0900002061.rn.2	Raph1	2.47	3.19e-07	6.22e-05
TC0800002021.rn.2	Olr1144	2.48	0.0001	0.0017
TC0600003062.rn.2	Asb2	2.48	0.0001	0.002
TC0400003565.rn.2	Vgll4	2.49	0.0001	0.002
TC0700001491.rn.2	Tmsb10; LOC100364435	2.5	2.22e-06	0.0002
TC0800000498.rn.2	Olr1341	2.51	1.1e-06	0.0001
TC0300001990.rn.2	Pygb	2.51	1.49e-06	0.0002
TC1000000901.rn.2	Aurkb	2.52	7.97e-06	0.0004
TC0400003603.rn.2	Rassf4	2.52	0.0001	0.002
TC1500000985.rn.2	Klf5	2.53	8.03e-07	0.0001
TC0300003762.rn.2	Cd44	2.53	1.82e-06	0.0002
TC0X00001384.rn.2	Rgn	2.53	1.57e-05	0.0006
TC0100001915.rn.2	Stard5	2.53	2.19e-05	0.0007
TC1300001957.rn.2	Fcgr2a	2.53	0.0058	0.0246
TC0100008058.rn.2	Ptpre	2.53	0.0114	0.0395
TC0300003225.rn.2	Galnt3	2.54	1.58e-06	0.0002
TC0800003545.rn.2	Myd88	2.55	3.65e-05	0.0009
TC0200002059.rn.2	Frrs1	2.55	0.0084	0.0317
TC1400000113.rn.2	Sparcl1	2.56	3.24e-08	1.67e-05
TC0X00002463.rn.2	Olr1765	2.56	4.87e-08	1.96e-05
TC1500001783.rn.2	Lats2	2.56	4.1e-07	7.49e-05
TC0100006052.rn.2	Ddias	2.56	1.09e-06	0.0001
TC0400000020.rn.2	Olr1231	2.56	7.41e-06	0.0004
TC1400000097.rn.2	LOC102554096; ENSRNOG00000042583	2.56	0.0004	0.0038
TC1500000534.rn.2	Mcpt1l3	2.56	0.001	0.0074
TC1700000647.rn.2	Hist1h2an	2.57	0.0003	0.0035
TC0200003522.rn.2	Ccna2	2.57	0.0005	0.0047
TC0500003662.rn.2	RGD1561149	2.59	1.51e-07	3.85e-05
TC0X00001959.rn.2	Ercc6l	2.59	1.16e-06	0.0001
TC1500001878.rn.2	Dock5	2.59	1.41e-05	0.0005
TC0900001842.rn.2	Mgat4a	2.59	8.26e-05	0.0015
TC1300002277.rn.2	LOC498276	2.59	0.0007	0.0056
TC0700003585.rn.2	Nfam1	2.59	0.0019	0.0114
TC0600001701.rn.2	Cdca7l	2.6	3.19e-07	6.22e-05
TC1000003354.rn.2	Lgals5	2.6	1.39e-05	0.0005
TC1000001483.rn.2	Gngt2	2.6	0.0022	0.0125
TC0500000404.rn.2	Gabrr1	2.61	4.22e-06	0.0003
TC0600002159.rn.2	Fam84a	2.62	4.05e-08	1.74e-05
TC1500000639.rn.2	Clu	2.62	1.4e-06	0.0002
TC0400003258.rn.2	Anxa4	2.62	1.72e-06	0.0002
TC0400003701.rn.2	C3ar1	2.63	0.0081	0.0309
TC0700000227.rn.2	Cnn2	2.64	8.15e-06	0.0004
TC1000000824.rn.2	Pmp22	2.64	8.45e-06	0.0004
TC1700001069.rn.2	Plxdc2	2.64	8.3e-05	0.0015
TC1500000905.rn.2	Kbtbd6	2.65	4.48e-07	7.83e-05
TC1700001487.rn.2	Cap2	2.65	1.67e-06	0.0002
TC1100001335.rn.2	Runx1	2.65	0.0012	0.0082
TC0900000539.rn.2	Il1rl1	2.66	1.03e-06	0.0001
TC0200003831.rn.2	Rarres1	2.68	3.12e-06	0.0002
TC0800002646.rn.2	Islr	2.68	0.0045	0.0203
TC1200001269.rn.2	LOC680910	2.68	0.013	0.0433
TC0100000298.rn.2	Tpd52l1	2.69	1.84e-06	0.0002
TC0100005318.rn.2	LOC100912683	2.69	2.7e-05	0.0008
TC0X00000552.rn.2	Msn	2.7	2.45e-05	0.0007
TC0100003136.rn.2	Pla2g16	2.71	5.16e-08	1.96e-05
TSUnmapped00000141.rn.2	Rnase1l2	2.71	4.06e-06	0.0003
TC1100000630.rn.2	Arhgap31	2.71	0.0002	0.0027
TC0200000350.rn.2	Depdc1b	2.72	3.02e-07	6.22e-05
TC0X00000165.rn.2	Clcn5	2.72	4.34e-06	0.0003
TC0900001476.rn.2	Uhrf1	2.73	2.18e-06	0.0002
TC0800002100.rn.2	Anln; RGD1561367	2.74	2.04e-05	0.0006
TC0300001702.rn.2	Sirpa	2.74	0.0016	0.0102
TC0100002690.rn.2	Inpp5f	2.75	5.11e-06	0.0003
TC1000002017.rn.2	Birc5	2.75	1.26e-05	0.0005
TC1700001716.rn.2	Mboat1	2.75	0.0001	0.002
TC0800000413.rn.2	Esam	2.76	3.19e-07	6.22e-05
TC2000001040.rn.2	Ier3	2.76	2.27e-06	0.0002
TC0700000223.rn.2	Plppr3	2.77	4.28e-08	1.8e-05
TC0800002284.rn.2	LOC102550797	2.77	1.22e-06	0.0001
TC0800003450.rn.2	Arpp21	2.77	7.88e-05	0.0015
TC1700001617.rn.2	Ly86	2.77	0.0022	0.0121
TC1800000445.rn.2	Kcnn2	2.78	1.25e-07	3.41e-05
TC0500002809.rn.2	Epb41l4b	2.8	0.0001	0.0018
TC1700001833.rn.2	Hist1h2ail; LOC682330	2.82	2.58e-06	0.0002
TC0100007050.rn.2	Gstp1	2.83	0.0001	0.002
TC1900000910.rn.2	LOC689453	2.84	0.0043	0.0196
TC1700002369.rn.2	Gng4	2.86	4.9e-08	1.96e-05
TC1900001482.rn.2	Chst5	2.89	7.46e-08	2.36e-05
TC0X00000147.rn.2	Plp2	2.89	1.89e-05	0.0006
TC1700001290.rn.2	Fbxl21	2.89	8.2e-05	0.0015
TC1000001735.rn.2	Mapt	2.92	0.0002	0.0025
TC0200000778.rn.2	Fabp4	2.94	6.59e-08	2.18e-05
TC0700002188.rn.2	Cfd	2.94	7.43e-05	0.0014
TC1600001155.rn.2	Prkcd	2.94	0.0153	0.0488
TC0800002285.rn.2	LOC100911291	2.95	1.37e-06	0.0002
TC0100006841.rn.2	Mki67	2.95	1.24e-05	0.0005
TCUn_KL568483v100000001.rn.2	Fcgr2a; LOC100912061	2.97	0.0014	0.0092
TC0900000177.rn.2	Foxp4	2.98	1.4e-06	0.0002
TC1800000562.rn.2	Megf10	2.98	0.0009	0.0067
TC1200001883.rn.2	LOC100910497	2.99	2.98e-06	0.0002
TC1900000326.rn.2	LOC100359539	2.99	4.88e-05	0.0011
TC0700003818.rn.2	LOC102551901	2.99	6.14e-05	0.0012
TC1000000067.rn.2	Socs1	3	9.2e-08	2.78e-05
TC0100007628.rn.2	Ppp1r3c; PPP1R3C; LOC100910671	3	4.56e-07	7.83e-05
TC1400000465.rn.2	Gabra4	3	7.77e-06	0.0004
TC0X00000048.rn.2	Ndp	3	9.79e-05	0.0016
TC0900000693.rn.2	Spats2l	3.02	1.84e-07	4.5e-05
TC2000000353.rn.2	Abcg1	3.03	6.7e-06	0.0004
TC1300000248.rn.2	Slc45a3	3.04	1.23e-06	0.0001
TC1700001808.rn.2	LOC684841	3.05	2.46e-06	0.0002
TC2000001827.rn.2	Ctnna3; RGD1559455; LOC100362857	3.05	6.58e-05	0.0013
TC0400003470.rn.2	Pdzrn3	3.05	0.0002	0.0026
TC0X00000619.rn.2	Gjb1	3.07	0.0008	0.0064
TC0400003016.rn.2	Hpgds	3.08	1.95e-05	0.0006
TC0100002425.rn.2	Ssty1	3.08	6.86e-05	0.0013
TC1000001229.rn.2	Ccl12	3.1	3.23e-08	1.67e-05
TC0600001993.rn.2	Xdh	3.11	5.98e-05	0.0012
TC1000001196.rn.2	LOC363652	3.11	0.0001	0.0018
TC1100000784.rn.2	Apod	3.12	7.96e-05	0.0015
TC0700003885.rn.2	Faim2	3.13	9.7e-05	0.0016
TC1600001471.rn.2	March1	3.14	8.21e-06	0.0004
TC0200003652.rn.2	Maml3	3.14	1.03e-05	0.0005
TC0200000119.rn.2	Edil3	3.15	5.74e-06	0.0003
TC1300000765.rn.2	F11r	3.15	4.06e-05	0.001
TC0600003068.rn.2	Ifi27l2b	3.16	1.75e-06	0.0002
TC0200003763.rn.2	P2ry12	3.18	0.0015	0.0095
TC0100000330.rn.2	Ahrr	3.19	3.59e-08	1.73e-05
TC0100003220.rn.2	Ms4a4a	3.19	8.67e-05	0.0015
TC1000001873.rn.2	Sox9; ENSRNOG00000002607	3.2	1.74e-07	4.33e-05
TC1700000248.rn.2	LOC102546505	3.2	9.53e-07	0.0001
TC0800001569.rn.2	Plxnb1	3.2	2.22e-05	0.0007
TC1300001958.rn.2	Fcgr2a; LOC103693683; LOC498276	3.26	0.0022	0.0125
TC1000000617.rn.2	Gm2a	3.28	7.96e-05	0.0015
TC0300002310.rn.2	Mmp9	3.29	5.05e-07	8.36e-05
TC0300001275.rn.2	Slc1a2	3.3	9.42e-07	0.0001
TC2000001563.rn.2	Srgn	3.3	0.0108	0.038
TC0300003523.rn.2	Olr546	3.31	6.36e-08	2.17e-05
TC0800000500.rn.2	Scn3b	3.31	7.65e-07	0.0001
TC0100008139.rn.2	Ifitm2	3.36	8.3e-07	0.0001
TC0100004280.rn.2	Lpcat1	3.37	1.92e-06	0.0002
TC0800002986.rn.2	Mb21d1	3.37	1.2e-05	0.0005
TC0700001870.rn.2	Nr4a1	3.38	0.0002	0.0026
TC0300004820.rn.2	B4galt5	3.39	9.56e-06	0.0004
TC0100003215.rn.2	LOC100911403	3.39	0.0002	0.0029
TC0600000504.rn.2	Rrm2	3.41	9.25e-07	0.0001
TC1300001948.rn.2	Tagln2	3.43	8.93e-06	0.0004
TC0800001264.rn.2	Bcl2a1	3.43	1.39e-05	0.0005
TC1200001882.rn.2	LOC685020	3.44	1.63e-08	1.08e-05
TC0100003987.rn.2	Samd5	3.44	5.76e-06	0.0003
TC0300002875.rn.2	Lcn2	3.44	0.0081	0.0309
TC0200002767.rn.2	Mast4; LOC100909748	3.46	0.0002	0.0028
TC0200004336.rn.2	Atp1a1	3.46	0.0004	0.0043
TC1400000006.rn.2	RGD1564814	3.48	3.04e-06	0.0002
TC1000001695.rn.2	Fzd2	3.51	6.83e-06	0.0004
TC0500000617.rn.2	Nr4a3	3.51	1.42e-05	0.0005
TC0500000199.rn.2	Ccne2	3.51	1.77e-05	0.0006
TC0800000802.rn.2	Cyp1a1	3.54	5.77e-07	8.98e-05
TC1800000624.rn.2	Csf1r	3.54	0.0032	0.0161
TC0X00002283.rn.2	Capn6	3.55	7.89e-06	0.0004
TC0900001316.rn.2	Tmem200c	3.57	4.1e-07	7.49e-05
TC0400001769.rn.2	Cdca3	3.59	4.33e-06	0.0003
TC1500001563.rn.2	Rnase1l1	3.61	1.75e-08	1.09e-05
TC0300002679.rn.2	Ptgds	3.61	5.09e-07	8.38e-05
TC0800000809.rn.2	Sema7a	3.65	7.63e-05	0.0014
TC0400003743.rn.2	Cd4	3.66	0.007	0.0278
TC0300003331.rn.2	Chn1	3.71	9.12e-05	0.0016
TC1600000286.rn.2	Ifi30	3.71	0.002	0.0115
TC1100000593.rn.2	Cd200	3.72	4.74e-06	0.0003
TC0100007398.rn.2	Gda	3.74	1.99e-07	4.66e-05
TC1900000977.rn.2	Mmp15	3.75	7.84e-07	0.0001
TC0300000017.rn.2	Il1rn	3.78	1.21e-05	0.0005
TC0200001807.rn.2	Hmgcs2	3.88	5.31e-07	8.68e-05
TC0800003019.rn.2	Htr1b	3.93	4.78e-06	0.0003
TC1000001135.rn.2	Lgals9	3.93	4.13e-05	0.001
TC0500003869.rn.2	C1qa	3.96	5.52e-05	0.0012
TC0500000351.rn.2	Epha7	3.96	0.0008	0.0065
TC0700003822.rn.2	Rapgef3	3.99	5.56e-08	1.98e-05
TC0200002762.rn.2	Mast4	3.99	9.08e-05	0.0016
TC0700003277.rn.2	Ndrg1	4	0.0002	0.0023
TC0300003150.rn.2	Cytip	4.01	1.27e-06	0.0001
TC0700000447.rn.2	Igf1	4.01	0.0018	0.011
TC0200003073.rn.2	Rai14	4.02	2.67e-06	0.0002
TC0100004542.rn.2	LOC100911173	4.04	9.92e-08	2.9e-05
TC2000000771.rn.2	Smpdl3a	4.12	2.44e-05	0.0007
TC1900000907.rn.2	LOC679149	4.17	1.82e-08	1.11e-05
TC0200003517.rn.2	Anxa5	4.17	6.27e-08	2.17e-05
TC0500003868.rn.2	C1qc	4.17	2.8e-05	0.0008
TC0100006166.rn.2	Folr2	4.17	0.0013	0.0085
TC1000003961.rn.2	Pecam1	4.21	1.39e-05	0.0005
TC0400003965.rn.2	Plbd1	4.29	1.13e-05	0.0005
TC0700001510.rn.2	Csdc2	4.3	1.47e-07	3.82e-05
TC0100006467.rn.2	Nucb2	4.35	7.33e-08	2.36e-05
TC0300002694.rn.2	Fcna	4.37	1.53e-06	0.0002
TC1900000926.rn.2	Cmtm3	4.38	3.07e-08	1.65e-05
TC0400003188.rn.2	Cd207	4.45	2.96e-07	6.21e-05
TC0100002985.rn.2	Unc93b1	4.46	1.73e-05	0.0006
TC0100007025.rn.2	Ccnd1	4.47	1.59e-06	0.0002
TC0300001985.rn.2	Cst7	4.51	3.42e-08	1.72e-05
TC0100003446.rn.2	Cd274	4.52	3.12e-07	6.22e-05
TC1300001606.rn.2	Hmcn1	4.56	2.37e-05	0.0007
TC1600001169.rn.2	Stab1	4.57	8.19e-06	0.0004
TC0200000655.rn.2	Sirpd	4.64	1.53e-05	0.0005
TC1300000737.rn.2	Sh2d1b	4.68	9.24e-08	2.78e-05
TC1300000774.rn.2	Slamf6	4.68	1.24e-07	3.41e-05
TC0500003867.rn.2	C1qb	4.69	1.85e-05	0.0006
TC0300003149.rn.2	Ermn	4.7	0.0004	0.0038
TC0100002049.rn.2	Fam181b	4.88	7.81e-06	0.0004
TC1800000443.rn.2	Kcnn2	5.07	5.1e-08	1.96e-05
TC0900001448.rn.2	Tnfsf9	5.11	1.93e-07	4.57e-05
TC0300001506.rn.2	Spint1	5.15	2.88e-08	1.63e-05
TC2000001435.rn.2	Tmem26	5.23	3.75e-09	3.34e-06
TC0400003707.rn.2	Clec4a3	5.32	7.92e-06	0.0004
TC0500002749.rn.2	Abca1	5.38	2.21e-06	0.0002
TC2000001337.rn.2	S100b	5.41	2.85e-07	6.08e-05
TC0X00000800.rn.2	Klhl4	5.54	3.66e-07	6.9e-05
TC0300001675.rn.2	Bcl2l11	5.58	1.06e-05	0.0005
TC0100001975.rn.2	Ctsc	5.59	1.1e-05	0.0005
TC1000000952.rn.2	Clec10a	5.63	9.06e-10	1.24e-06
TC1300000946.rn.2	Tlr5	5.75	3.52e-08	1.73e-05
TC1300001269.rn.2	Tmem37	5.76	8.41e-06	0.0004
TC2000000969.rn.2	RT1-M2	5.81	7.68e-08	2.38e-05
TC0100007282.rn.2	Ms4a14	5.9	1.18e-10	2.5e-07
TC0200002668.rn.2	F2r	5.9	9.99e-08	2.9e-05
TC0800000600.rn.2	Fxyd2	6.03	2.2e-06	0.0002
TC2000000007.rn.2	Clic2	6.21	3.92e-08	1.74e-05
TC0900002204.rn.2	Mreg	6.22	1.02e-08	7.42e-06
TCUn_KL568405v100000006.rn.2	Rnase1	6.44	1.85e-06	0.0002
TC0400001879.rn.2	Clec2g	6.63	1.74e-08	1.09e-05
TC1500000306.rn.2	Rnase1l2	6.83	4.68e-09	3.62e-06
TC2_KL567908v1_random00000002.rn.2	Il7r	7.11	2.25e-08	1.34e-05
TC0300004114.rn.2	Mal	7.13	0.0008	0.0065
TC0100002142.rn.2	Ucp2	7.32	8.72e-06	0.0004
TC1600001660.rn.2	Sorbs2	7.36	5.09e-08	1.96e-05
TC1000000470.rn.2	Ifi47	7.89	7.72e-06	0.0004
TC0200004018.rn.2	Hapln2	7.92	2.79e-06	0.0002
TC0600002326.rn.2	Ahr	8.46	2.19e-09	2.2e-06
TC1300001896.rn.2	Fcgr2b	8.69	0.0071	0.0281
TC1700000117.rn.2	Spock1	8.89	5.35e-05	0.0011
TC0800000590.rn.2	Amica1	9.24	2.64e-09	2.45e-06
TC1700001055.rn.2	Mrc1	9.71	1.83e-09	2.02e-06
TC0200000478.rn.2	Sepp1	9.87	6.78e-06	0.0004
TC1600000839.rn.2	Ido1	10.09	4.29e-09	3.52e-06
TC0800003104.rn.2	Ankrd34c	10.16	5.78e-11	1.35e-07
TC0600001000.rn.2	Rhoj	10.27	1.21e-09	1.47e-06
TC0900001655.rn.2	Pla2g7	11.25	4.64e-07	7.86e-05
TC0100002973.rn.2	Cpt1a	13.25	0.0001	0.002
TC0800000042.rn.2	Mmp12	14.85	7.44e-10	1.08e-06
TC1900000986.rn.2	Adgrg5	15.43	1.27e-09	1.47e-06
TC0200003762.rn.2	P2ry13	20.18	4.78e-12	1.85e-08
TC0300004761.rn.2	Pltp	26.9	2.86e-07	6.08e-05
TC0300000322.rn.2	Ptgs1	35.12	2.99e-10	4.95e-07
TC0800002096.rn.2	Acp5	77.81	1.53e-10	2.73e-07
TC0100007283.rn.2	Ms4a7	126.71	2.52e-12	1.17e-08
TC1200000420.rn.2	Ccl24	361.04	1.4e-15	8.13e-12
TC0700001396.rn.2	RGD1309808	458.9	8.08e-16	6.25e-12
TC0700004034.rn.2	RGD1309808; LOC100910885; LOC100911562	465.84	6.26e-16	6.25e-12
TC0700004033.rn.2	LOC100911761	636.47	7.58e-17	1.76e-12
Fold change > 2, FDR (false discovery rate) < 0.05, P < 0.05.
