# Supplementary material for: The interleukin-4/PPARγ signaling axis promotes oligodendrocyte differentiation and remyelination after brain injury
Source: PLoS Biol. 2019 Jun 21;17(6):e3000330. doi: 10.1371/journal.pbio.3000330 (PMC6608986; doi:10.1371/journal.pbio.3000330)
Supplement: S1 Data — (XLSX) [file pbio.3000330.s013.xlsx]

## Sheet: Figure 1D
% of IL-4R+ cells among O4+ cells
	contralateral	ipsilateral
1	35.3	41.6
2	31.8	46.6
3	30.6	43.4
Mean	32.57	43.87
SD	2.442	2.532
SEM	1.41	1.462

## Sheet: Figure 1F
MBP intensity (fold change vs contralateral)
	EC				Cortex				Striatum				Total
	Sham	WT MCAO	IL4 KO MCAO		Sham	WT MCAO	IL4 KO MCAO		Sham	WT MCAO	IL4 KO MCAO		Sham	WT MCAO	IL4 KO MCAO
1	0.697368	0.796621	0.463109		0.744883	0.702825	0.950426		0.724242	0.489451	0.140574		0.722165	0.662966	0.518036
2	1.19149	0.651679	0.732955		0.866174	0.785441	0.566972		0.994213	0.825438	0.261159		1.01729	0.754186	0.520362
3	0.82527	0.754092	0.69149		1.34918	0.851829	0.628153		0.769109	0.979906	0.421447		0.981186	0.861942	0.580363
4	0.826174	0.633447	0.531463		1.5211	0.639094	0.567409		1.1947	0.682906	0.642279		1.18066	0.651816	0.580384
5	0.862131	0.941132	0.531869		0.878706	0.818242	0.6239		0.939307	0.65868	0.725423		0.893381	0.806018	0.627064
6	0.623886	0.791891	0.635622		0.884177	1.225	0.582178		1.30517	0.558578	0.604481		0.937746	0.85849	0.607427
7	0.781771				0.962847				1.43601				1.06021
8	1.59995				0.952983				1.26384				1.27226
Mean	0.926	0.7615	0.5978		1.02	0.8371	0.6532		1.078	0.6992	0.4659		1.008	0.7659	0.5723
SD	0.3192	0.1122	0.1052		0.2686	0.2054	0.1481		0.2604	0.1791	0.2313		0.1703	0.0929	0.04473
SEM	0.1129	0.0458	0.04296		0.09496	0.08385	0.06046		0.09207	0.07312	0.09441		0.0602	0.03793	0.01826

## Sheet: Figure 1G
SMI32/MBP ratio
	EC				Cortex				Striatum				Total
	Sham	WT MCAO	IL4 KO MCAO		Sham	WT MCAO	IL4 KO MCAO		Sham	WT MCAO	IL4 KO MCAO		Sham	WT MCAO	IL4 KO MCAO
1	1.08783	1.74773	3.12847		0.928745	1.48057	4.13336		0.978019	3.25698	2.23769		0.998199	2.16176	3.1665
2	1.12981	1.56529	4.74402		1.02702	3.4833	2.50693		1.01962	1.41538	4.13742		1.05882	2.15465	3.79612
3	0.618448	1.97477	2.4772		0.475016	0.984291	3.50949		1.28744	0.582713	8.52222		0.981186	1.18059	4.8363
4	0.958012	0.842133	1.73298		0.695647	3.0498	3.24849		0.800914	2.32634	4.20364		1.18066	2.07276	3.0617
5	0.9643	1.22262	3.04619		1.03002	1.85059	2.58004		1.03474	1.25817	2.37169		1.00969	1.44379	2.66598
6	1.2334	1.71511	3.5186		1.05784	0.686834	3.00985		0.80031	2.13141	3.46305		1.03052	1.51112	3.3305
7	1.20565				1.10429				0.96509				1.09167
8	0.76768				0.939163				0.87232				0.859719
Mean	0.9956	1.511	3.108		0.9072	1.923	3.165		0.9698	1.828	4.156		1.026	1.754	3.476
SD	0.2151	0.4114	1.014		0.2151	1.124	0.6104		0.1579	0.9411	2.298		0.0926	0.4272	0.7613
SEM	0.07604	0.168	0.4138		0.07606	0.4588	0.2492		0.05581	0.3842	0.9383		0.03274	0.1744	0.3108

## Sheet: Figure 2C
MBP intensity
	WT					IL-4 KO
	Control	LPC+R3d	LPC+7d	LPC+IL-4 7d		Control	LPC+R3d	LPC+7d	LPC+IL-4 7d
1	66.7967	18.246	27.3352	45.2431		43.2868	7.072	6.01	35.8838
2	65.58	7.74622	47.9999	52.9521		36.864	10.375	11.026	38.3535
3	73.3367	5.69373	27.8696	36.1508		81.9723	8.793	10.096	52.8245
4	55.3867	7.58847	24.8869	52.0606		48.2455	9.4724	18.334	33.2995
5	84.04	13.404	30.88	49.1901		86.0641	2.08883	10.78	40.0671
6		14.1885						14.06	38.7467
7		15.691							38.6425
Mean	69.03	11.79	31.79	47.12		59.29	7.56	11.72	39.69
SD	10.57	4.768	9.307	6.829		22.98	3.289	4.143	6.215
SEM	4.727	1.802	4.162	3.054		10.28	1.471	1.691	2.349

## Sheet: Figure 2D
Myelination (%)
	WT					IL-4 KO
	Control	LPC+R3d	LPC+7d	LPC+IL-4 7d		Control	LPC+R3d	LPC+7d	LPC+IL-4 7d
1	66.7967	15.68	31.34	48.66		60.7282	14.6949	19.1269	32.2282
2	55.3867	2.64	45.765	62.26		64.0513	2.93654	7.55	32.8333
3	84.04	1.45	37.42	48.53		68.9692	30.9369	15.8385	30.6731
4	73.3367	2.355	39.935	70.31		72.7385	3.87692	21.6346	35.5205
5	65.58	5.905	38.29	48.19		72	12.1974	20.6731	40.1513
6		10.48						13.0192	43.9231
7		12.44							35.4564
Mean	69.03	7.279	38.55	55.59		67.7	12.93	16.31	35.83
SD	10.57	5.614	5.179	10.17		5.182	11.29	5.35	4.707
SEM	4.727	2.122	2.316	4.549		2.317	5.048	2.184	1.779

## Sheet: Figure 3A
CC/EC IL4 (pg/mg protein)
	pre	12h	1d	2d
1	339.372	471.556	411.06	375.882
2	171.744	500.604	319.651	370.286
3	195.462	445.972	290.869	428.916
4	360.692	514.462
Mean	266.8	483.1	340.5	391.7
Std. Deviation	96.97	30.56	62.76	32.36
Std. Error of Mean	48.48	15.28	36.23	18.68

## Sheet: Figure 3B
Cortex IL4 (pg/mg protein)
	pre	12h	1d	2d
1	264.635	444.858	371.714	358.206
2	352.934	415.205	319.987	433.985
3	197.752	472.204	422.454	264.965
4	271.225	438.927
Mean	271.6	442.8	371.4	352.4
Std. Deviation	63.55	23.42	51.23	84.66
Std. Error of Mean	31.78	11.71	29.58	48.88

## Sheet: Figure 3C
Striatum IL4 (pg/mg protein)
	pre	12h	1d	2d
1	530.394	641.924	1089.64	934.941
2	615.54	990.106	821.812	821.012
3	601.949	1008.1	1257.54	1022.49
4	739.063	1445.82
Mean	621.7	1021	1056	926.1
Std. Deviation	86.68	329.3	219.8	101
Std. Error of Mean	43.34	164.6	126.9	58.33

## Sheet: Figure 3F
T2 infarct volume
	D2			D14			D21			Day28
	vehicle	IL4		vehicle	IL4		vehicle	IL4		vehicle	IL4
1	39.637	15.224		24.6155	4.6055		10.1235	2.472		8.153	1.1825
2	28.0165	6.2895		14.4975	0.5065		4.1375	0.332		4.2395	0.5065
3	9.174	54.7255		5.6075	9.6525		3.6875	4.4325		3.0745	3.7815
4	26.448	14.532		7.6845	5.2845		4.1595	1.734		2.1025	1.8635
5	52.1055	44.7975		5.6875	15.2075		5.138	6.32		5.7765	6.0655
6	19.942	13.566		13.6395	4.1135		8.0985	3.265		9.157	2.1025
mean	29.2205	24.8558		11.9553	6.56167		5.89075	3.09258		5.41717	2.58367
std deviation	15.0287	19.806		7.313	5.14626		2.61849	2.10205		2.80935	2.02909
SEM	6.13546	8.08577		2.98552	2.10095		1.06899	0.858157		1.14691	0.828372

## Sheet: Figure 3G
MAP2 infarct volume
	MCAO+vehicle	MCAO+IL-4
1	41.646	29.368
2	45.78	37.513
3	29.815	21.023
4	18.854	24.198
5	36.7234	19.099
6	36.723	17.733
7	38.652	33.986
8	19.558	27.054
9	17.597	14.604
10	51.165	24.318
11	17.67
mean	32.2	24.89
std deviation	12.18	7.251
SEM	3.673	2.293

[truncated: 60 more sheets: Figure 4C, Figure 4E, Figure 4F, Figure 4G, Figure 4H, Figure 4I, Figure 4J, Figure 4K, Figure 5B, Figure 5C, Figure 5D, Figure 5F, Figure 5G, Figure 5H, Figure 5K, Figure 6A, Figure 6B, Figure 6C, Figure 6E, Figure 6F …]
